# Supplementary material for: The Prescription Pattern of Heart Failure Medications in Reduced, Mildly Reduced, and Preserved Ejection Fractions
Source: J Clin Med. 2022 Dec 22;12(1):99. doi: 10.3390/jcm12010099 (PMC9821188; doi:10.3390/jcm12010099)
Supplement: Supplementary file 1 [file jcm-12-00099-s001.zip]

Archive with 1 entries (1 files):
- jcm-2067742-supplementary.pdf
